# Supplementary material for: High blood pressure prevalence, awareness, treatment, and blood pressure control among Ugandans with rheumatic and musculoskeletal disorders
Source: PLoS One. 2023 Aug 7;18(8):e0289546. doi: 10.1371/journal.pone.0289546 (PMC10406225; doi:10.1371/journal.pone.0289546)
Supplement: S1 Dataset — (XLSX) [file pone.0289546.s001.xlsx]

## Sheet: HTN
Age_cat	AgeCat	Gender	Gender_coded	Occupation	occupation_coded	Estimated monthly income	Residency	Residency_coded	Religion	Religion_coded	Education	Education_coded	Marital status	Marrital status_coded	Smoking status	Smoking_coded	Alcohol use	Alcohol_coded	Family history of HTN	Family history of diabetes	Diabetes	Current hypertension	Rheum Diagnosis	Rheum_Diagnosis	Diagnosis	Duration of illness (months)	Cortocosteroid	Duration of HTN diagnosis (months)	Frequency of exercise	SBP1	DBP1	SBP2	DBP2	SBP3	DBP3	SBPave	DBPave	HTN	HTN Status	HTN_coded	HTN control	Weight(kg)	Height(cm)	BMI	BMI Interpret	BMI_coded	Waist(cm)	Hip(cm)	Waist-Hip ratio
>=53		F	1	Employed	1	_	Urban	3	Anglican	1	Primary	2	Divorced	1	Never	2	Never	3	Yes	No		No	RA	RA	4	36	No	_	≥3times weekly	135	69	105	68	118	65	119.333	67.3333	NO	Normotensive	1		56	158.5	22.291	Normal weight	1	73	105	0.695238
>53		F	1	Employed	1	300000	Peri-urban	1	Born Again	2	Secondary	3	Married	2	Never	2	Current	1	No	No		No	OA	OA	2	7	No	_	1-2 times monthly	120	76	118	78	120	80	119.333	78	NO	Normotensive	1		71	166.3	25.6728	Overweight	3	91	107	0.850467
>53		F	1	Employed	1	1000000	Urban	3	Moslem	4	Secondary	3	Married	2	Never	2	Never	3	No	No		No	RA	RA	4	2	No	_	≥3times weekly	118	82	108	80	114	85	113.333	82.3333	NO	Normotensive	1		53	162	20.1951	Normal weight	1	70.5	97	0.726804
>53		F	1	Employed	1	500000	Urban	3	Anglican	1	Secondary	3	Married	2	Never	2	Never	3	Yes	Yes	Diabetes	Yes	RA	RA	4	36	No	10yrs	1-2 times monthly	147	85	140	90	150	110	145.667	95	YES	Known	0	Uncontrolled	92	153	39.3011	Obese	2	111	128	0.867188
>=53		M	2	Employed	1	1500000	Urban	3	Anglican	1	Tertiary	4	Married	2	Former	1	Current	1	Yes	No		No	Others	Scoliosis	6	84	Yes	_	≥3times weekly	134	71	110	80	120	84	121.333	78.3333	NO	Normotensive	1		87	169	30.4611	Obese	2	98	112	0.875
>=53		M	2	Employed	1	700000	Urban	3	Catholic	3	Tertiary	4	Married	2	Never	2	Never	3	Yes	Yes		No	RA	RA	4	36	Yes	_	≥3times weekly	102	70	119	71	106	72	109	71	NO	Normotensive	1		73.5	167.5	26.1974	Overweight	3	97	110	0.881818
>53		F	1	Unemployed	2	_	Peri-urban	1	Born Again	2	Secondary	3	Single	3	Never	2	Never	3	No	No		No	RA	RA	4	4	Yes	_	1-2 times monthly	98	60	100	67	102	65	100	64	NO	Normotensive	1		51	165.5	18.6198	Normal weight	1	68	88.5	0.768362
>53		F	1	Employed	1	300000	Urban	3	Born Again	2	Secondary	3	Married	2	Never	2	Former	2	Yes	No		No	RA	RA	4	120	Yes	_	≥3times weekly	110	80	120	72	124	70	118	74	NO	Normotensive	1		61	150.5	26.9313	Overweight	3	84	99	0.848485
>53		F	1	Employed	1	980000	Urban	3	Born Again	2	Tertiary	4	Married	2	Never	2	Never	3	No	No		No	Others	Vasculitis	9	120	Yes	_	≥3times weekly	100	70	104	72	112	75	105.333	72.3333	NO	Normotensive	1		91	161	35.1067	Obese	2	93	122	0.762295
>=53		F	1	Employed	1	200000	Urban	3	Anglican	1	Secondary	3	Married	2	Never	2	Former	2	Yes	Yes		Yes	RA	RA	4	48	No	24	≥3times weekly	122	80	118	76	124	78	121.333	78	YES	Known	0	Controlled	84	158.5	33.4365	Obese	2	101.5	1191	0.0852225
>=53		F	1	Employed	1	_	Peri-urban	1	Moslem	4	Primary	2	Married	2	Never	2	Never	3	No	No		No	OA	OA	2	60	No	_	≥3times weekly	118	80	120	76	118	78	118.667	78	NO	Normotensive	1		53	153.4	22.5229	Normal weight	1	78	114	0.684211
>=53		F	1	Employed	1	150000	Urban	3	Moslem	4	Primary	2	Divorced	1	Never	2	Former	2	No	No	Diabetes	Yes	RA	RA	4	48	Yes	70	1-2times weekly	138	65	140	80	142	78	140	74.3333	YES	Known	0	Uncontrolled	91	154.5	38.1228	Obese	2	103.3	134.5	0.76803
>53		F	1	Unemployed	2	200000	Urban	3	SDA	5	Secondary	3	Widowed	4	Never	2	Former	2	No	No		No	RA	RA	4	36	No	_	1-2times weekly	114	70	104	78	109	77	109	75	NO	Normotensive	1		76	166.5	27.4148	Overweight	3	85.5	102.5	0.834146
>53		M	2	Employed	1	400000	Peri-urban	1	Catholic	3	Primary	2	Married	2	Never	2	Never	3	No	Yes		No	Others	Sjogren's syndrome	7	12	Yes	_	≥3times weekly	120	86	118	90	122	92	120	89.3333	NO	Normotensive	1		77	182	23.246	Normal weight	1	91.5	108	0.847222
>=53		F	1	Unemployed	2	_	Urban	3	Moslem	4	Secondary	3	Married	2	Never	2	Never	3	Yes	Yes		Yes	OA	OA	2	4	No	240	≥3times weekly	160	68	104	74	106	76	123.333	72.6667	YES	Known	0	Controlled	76	156.5	31.0302	Obese	2	100.5	114	0.881579
>=53		M	2	Employed	1	1200000	Urban	3	Anglican	1	Tertiary	4	Married	2	Former	1	Former	2	Yes	No		No	RA	RA	4	12	No	_	≥3times weekly	140	92	138	94	142	93	140	93	YES	Undiagnosed	3		86	178.5	26.9912	Overweight	3	108	109	0.990826
>=53		F	1	Employed	1	1000000	Urban	3	Anglican	1	Primary	2	Widowed	4	Never	2	Never	3	Yes	No		Yes	RA	RA	4	60	Yes	25yrs	≥3times weekly	132	88	126	84	128	88	128.667	86.6667	YES	Known	0	Controlled	83	165	30.4867	Obese	2	96	113	0.849558
>=53		F	1	Employed	1	100000	Urban	3	Anglican	1	Secondary	3	Single	3	Never	2	Current	1	Yes	No		No	RA	RA	4	120	No	_	1-2 times monthly	132	90	136	88	134	86	134	88	NO	Normotensive	1		57	152	24.6711	Normal weight	1	82.5	97.5	0.846154
>53		F	1	Unemployed	2	_	Urban	3	Catholic	3	Tertiary	4	Single	3	Never	2	Current	1	No	No		Yes	RA	RA	4	5	No	_	1-2 times monthly	160	80	140	80	140	80	146.667	80	YES	Known	0	Uncontrolled	75	160.2	29.2238	Overweight	3	35	97	0.360825
>=53		F	1	Employed	1	500000	Urban	3	Anglican	1	Secondary	3	Widowed	4	Never	2	Current	1	No	No	Diabetes	Yes	RA	RA	4	6	Yes	5yrs	≥3times weekly	160	70	160	70	160	70	160	70	YES	Known	0	Uncontrolled	70	154	29.5159	Overweight	3	41	46	0.891304
>=53		F	1	Employed	1	3000000	Peri-urban	1	Catholic	3	Tertiary	4	Married	2	Never	2	Current	1	Yes	No		Yes	RA	RA	4	84	No	1yr	≥3times weekly	142	90	135	86	135	86	137.333	87.3333	YES	Known	0	Controlled	70	165	25.7117	Overweight	3	38	45	0.844444
>=53		M	2	Unemployed	2		Peri-urban	1	Catholic	3	Tertiary	4	Married	2	Never	2	Current	1	No	No	Diabetes	Yes	RA	RA	4	2	No	_	≥3times weekly	130	63	130	63	_	_	130	63	YES	Known	0	Controlled	80	163.5	29.9264	Overweight	3	40	43	0.930233
>53		F	1	Unemployed	2	_	Urban	3	Catholic	3	Secondary	3	Married	2	Never	2	Former	2	No	No		No	RA	RA	4	144	Yes	_	No exercise	120	80	120	80	120	80	120	80	NO	Normotensive	1		80	159	31.6443	Obese	2
>=53		F	1	Unemployed	2	_	Urban	3	Anglican	1	Secondary	3	Married	2	Never	2	Never	3	No	No		Yes	RA	RA	4	180	No	3yrs	No exercise	120	90	140	90	140	90	133.333	90	YES	Known	0	Controlled	72	153	30.7574	Obese	2	42	46	0.913043
>53		F	1	Employed	1	_	Urban	3	Born Again	2	Secondary	3	Married	2	Never	2	Never	3	No	No	Diabetes	Yes	RA	RA	4	36	No	_	No exercise	100	38	125	80	_	_	112.5	59	YES	Known	0	Controlled	90	163	33.8741	Obese	2	40	45	0.888889
>=53		F	1	Unemployed	2	_	Peri-urban	1	Born Again	2	Primary	2	Widowed	4	Never	2	Never	3	No	No		No	RA	RA	4	120	Yes	10yrs	≥3times weekly	197	119	180	100	180	100	185.667	106.333	YES	Undiagnosed	3		65	154	27.4077	Overweight	3	38	47	0.808511
>=53		F	1	Employed	1	770000	Peri-urban	1	Catholic	3	Tertiary	4	Widowed	4	Never	2	Never	3	No	No		No	RA	RA	4	60	No	_	≥3times weekly	110	80	110	70	110	70	110	73.3333	NO	Normotensive	1		65	164	24.1672	Normal weight	1	38	45	0.844444
>53		F	1	Employed	1	350000	Urban	3	Catholic	3	Tertiary	4	Married	2	Never	2	Current	1	Yes	No		No	RA	RA	4	4	Yes	_	No exercise	150	96	140	90	142	96	144	94	YES	Undiagnosed	3		62	168	21.9671	Normal weight	1	70	101	0.693069
>=53		M	2	Employed	1	300000	Urban	3	Catholic	3	No formal education	1	Married	2	Never	2	Current	1	No	Yes		Yes	RA	RA	4	24	No	1month	≥3times weekly	152	90	152	96	150	88	151.333	91.3333	YES	Known	0	Uncontrolled	92	170.4	31.6846	Obese	2
>53		F	1	Employed	1	300000	Urban	3	Born Again	2	Tertiary	4	Single	3	Never	2	Never	3	Yes	Yes		No	RA	RA	4	120	Yes	_	1-2 times weekly	138	80	120	82	122	80	126.667	80.6667	NO	Normotensive	1		85	171.5	28.8995	Overweight	3	103	112	0.919643
>53		F	1	Employed	1	_	Urban	3	Anglican	1	Secondary	3	Divorced	1	Never	2	Never	3	No	No		No	RA	RA	4	60	Yes	_	No exercise	170	118	174	120	172	116	172	118	YES	Undiagnosed	3		50	167.5	17.8213	Normal weight	1	81	162	0.5
>53		F	1	Employed	1	UGX 150,000	Peri-urban	1	Born Again	2	Primary	2	Married	2	Never	2	Never	3	No	No		Yes	RA	RA	4	12	Yes	1 year	1-2 times weekly	140	91	138	88	136	90	138	89.6667	YES	Known	0	Controlled	94	156.8	38.2328	Obese	2	116	123	0.943089
>=53		F	1	Unemployed	2	_	Peri-urban	1	Moslem	4	Primary	2	Widowed	4	Never	2	Never	3	No	No		No	RA	RA /OA	5	276	No	_	No exercise	111	75	110	70	100	68	107	71	NO	Normotensive	1		50	146.6	23.2649	Normal weight	1	82	96.5	0.849741
>53		M	2	Employed	1	UGX 300,000	Urban	3	Catholic	3	Tertiary	4	Single	3	Never	2	Never	3	No	No		No	OA	OA	3	2	Yes	_	≥3times weekly	120	63	104	65	118	68	114	65.3333	NO	Normotensive	1		58	165.2	21.2524	Normal weight	1	75.3	94.5	0.796825
>=53		F	1	Unemployed	2	_	Peri-urban	1	Catholic	3	Secondary	3	Single	3	Never	2	Never	3	Yes	No	Diabetes	Yes	RA	RA	4	96	No	_	_	124	80	120	72	126	74	123.333	75.3333	YES	Known	0	Controlled	58	146.5	27.0242	Overweight	3	82.5	108	0.763889
>53		F	1	Unemployed	2	UGX 500,000	Urban	3	Anglican	1	Secondary	3	Married	2	Never	2	Never	3	Yes	Yes	Diabetes	Yes	RA	RA	4	24	No	120	No exercise	184	109	130	80	_	_	157	94.5	YES	Known	0	Uncontrolled	94	152.3	40.5255	Obese	2	107.2	112	0.957143
>53		F	1	Employed	1	UGX 500,000	Peri-urban	1	Catholic	3	Primary	2	Married	2	Never	2	Current	1	No	No		No	RA	RA	4	82	Yes	_	1-2 times weekly	110	80	108	77	_	_	109	78.5	NO	Normotensive	1		77	153	32.8933	Obese	2	98.3	101.6	0.96752
>=53		F	1	Unemployed	2	300000	Peri-urban	1	Anglican	1	Primary	2	Married	2	Never	2	Never	3	Yes	No		Yes	RA	RA	4	96	No	36	1-2 times weekly	148	88	132	82	134	86	138	85.3333	YES	Known	0	Controlled	79	155.5	32.6713	Obese	2	104.2	116.5	0.894421
>=53		F	1	Unemployed	2	50000	Rural	2	Anglican	1	Secondary	3	Single	3	Never	2	Never	3	Yes	Yes		Yes	RA	RA	4	24	No	12	≥3 times weekly	164	102	156	100	150	89	156.667	97	YES	Known	0	Uncontrolled	80	161	30.863	Obese	2	98.9	105	0.941905
>53		F	1	Unemployed	2	_	Urban	3	Catholic	3	Secondary	3	Single	3	Never	2	Never	3	No	Yes		No	RA	RA	4	24	Yes	_	≥3 times weekly	118	78	118	80	116	78	117.333	78.6667	NO	Normotensive	1		50	162.3	18.9816	Normal weight	1	73	89	0.820225
>=53		M	2	Employed	1	3000000	Urban	3	Anglican	1	Primary	2	Married	2	Never	2	Never	3	No	No		No	RA	RA	4	60	Yes	_	≥3 times weekly	134	80	128	82	128	84	130	82	NO	Normotensive	1		75	169	26.2596	Overweight	3	74.5	78.8	0.945431
>=53		M	2	Employed	1	100000	Peri-urban	1	Anglican	1	Secondary	3	Married	2	Never	2	Current	1	No	No		Yes	RA	RA	4	96	Yes	0	_	140	90	140	90	140	90	140	90	YES	Known	0	Uncontrolled	96	172.5	32.2621	Obese	2	99.7	123	0.810569
>53		F	1	Employed	1	100000	Urban	3	Born Again	2	Tertiary	4	Single	3	Never	2	Never	3	No	No		No	RA	RA	4	60	No	_	1-2 times weekly	128	76	110	82	_	_	119	79	NO	Normotensive	1		66	164.4	24.4197	Normal weight	1	79.5	101	0.787129
>53		F	1	Unemployed	2	300000	Peri-urban	1	Born Again	2	Secondary	3	Married	2	Never	2	Never	3	No	No		Yes	RA	RA	4	48	Yes	36	No exercise	120	70	_	_	_	_	120	70	YES	Known	0	Controlled	74	150.3	32.7577	Obese	2	61.5	50.2	1.2251
>=53		F	1	Unemployed	2	70000	Peri-urban	1	Catholic	3	Primary	2	Single	3	NEVER	2	NEVER	3	No	No		No	RA	RA	4	24	Yes	_	1-2 times weekly	121	70	_	_	_	_	121	70	NO	Normotensive	1		69	157.2	27.9218	Overweight	3	76.5	94.6	0.808668
>=53		F	1	Employed	1	50000	Peri-urban	1	SDA	5	Primary	2	Divorced	1	Never	2	never	3	No	No		Yes	RA	RA	4	168	No	72	No exercise	153	93	144	93	151	108	149.333	98	YES	Known	0	Uncontrolled	69	157.5	27.8156	Overweight	3	93.1	109.4	0.851005
>53		F	1	Employed	1	100000	Urban	3	Born Again	2	Primary	2	Married	2	Never	2	Never	3	Yes	No		Yes	RA	RA	4	24	No	12	≥3times weekly	138	96	140	108	141	98	139.667	100.667	YES	Known	0	Uncontrolled	90	159.7	35.2885	Obese	2	112.2	117.5	0.954894
>=53		F	1	Employed	1	40000	Urban	3	Anglican	1	Secondary	3	Married	2	Never	2	never	3	Yes	No		Yes	RA	RA	4	96	No	180	_	180	90	164	82	172	92	172	88	YES	Known	0	Uncontrolled	108	155.8	44.4927	Obese	2	124.7	135.3	0.921656
>=53		F	1	Employed	1	_	Urban	3	Born Again	2	Tertiary	4	Single	3	Never	2	Never	3	Yes	Yes		Yes	RA	RA	4	300	No	360	≥3times weekly	142	100	136	100	138	98	138.667	99.3333	YES	Known	0	Uncontrolled	71	157	28.8044	Overweight	3	92	107	0.859813
>=53		F	1	Employed	1	100000	Urban	3	Catholic	3	Primary	2	Widowed	4	Never	2	Former	2	No	No		Yes	Gout	Gout	1	48	No	84	1-2 times weekly	124	83	120	60	118	70	120.667	71	YES	Known	0	Controlled	69	151.8	29.9437	Overweight	3	91.8	110.8	0.82852
>53		F	1	Employed	1	300000	Urban	3	Catholic	3	Secondary	3	Divorced	1	Never	2	Current	1	No	Yes		No	RA	RA	4	12	No	_	NO exercise	112	83	116	95	121	83	116.333	87	NO	Normotensive	1		73	163.8	27.2079	Overweight	3	84	102.5	0.819512
>=53		F	1	Unemployed	2	_	Peri-urban	1	Anglican	1	Secondary	3	Married	2	Never	2	Former	2	Yes	No	Diabetes	Yes	RA	RA	4	36	No	1 month	No exercise	136	80	132	80	128	80	132	80	YES	Known	0	Controlled	95	160.5	36.8785	Obese	2	118	128	0.921875
>=53		F	1	Unemployed	2	_	Peri-urban	1	Moslem	4	No formal education	1	Divorced	1	Never	2	Never	3	Yes	Yes		Yes	RA	RA	4	8	No	?	> 3times weekly	142	86	144	84	142	90	142.667	86.6667	YES	Known	0	Uncontrolled	60	153	25.6312	Overweight	3	84	110	0.763636
>=53		F	1	Unemployed	2	_	Urban	3	Moslem	4	Primary	2	Widowed	4	Never	2	Never	3	No	No		Yes	RA	RA	4	24	Yes	48	No exercise	148	98	144	100	142	98	144.667	98.6667	YES	Known	0	Uncontrolled	118	162	44.9627	Obese	2	105	123	0.853659
>53		F	1	Unemployed	2	15000	Rural	2	Anglican	1	Secondary	3	Widowed	4	Never	2	Never	3	Yes	No		Yes	RA	RA	4	18	Yes	24	> 3times weekly	130	80	136	84	130	80	132	81.3333	YES	Known	0	Controlled	78	151	34.209	Obese	2	92.5	109	0.848624
>53		F	1	Employed	1	600000	urban	3	Anglican	1	Tertiary	4	Married	2	Never	2	Current	1	Yes	No		Yes	Gout	Gout	1	16 years	Yes	3 years	1-2 times monthly	152	110	148	105	148	104	149.333	106.333	YES	Known	0	Uncontrolled	111	177.8	35.1123	Obese	2	114.5	121.5	0.942387
>53		F	1	Employed	1	500000	Urban	3	Moslem	4	Secondary	3	Divorced	1	Never	2	Never	3	Yes	No		Yes	RA	RA	4	10 yeARS	Yes	7 MINTHS	1-2 times monthly	169	98	178	100	168	98	171.667	98.6667	YES	Known	0	Uncontrolled	85	160	33.2031	Obese	2	103	123	0.837398
>53		F	1	Employed	1	5500000	Urban	3	Born Again	2	Tertiary	4	Single	3	Never	2	Never	3	Yes	No		No	OA	OA	2	7	No	_	No exercise	145	86	148	94	140	98	144.333	92.6667	YES	Undiagnosed	3		114	172.5	38.3113	Obese	2	114	131	0.870229
>=53		F	1	Unemployed	2	_	Urban	3	Catholic	3	Primary	2	Widowed	4	Never	2	Former	2	Yes	Yes		No	RA	RA	4	3 years	No	_	> 3times weekly	151	74	130	70	140	74	140.333	72.6667	YES	Undiagnosed	3		60	149.5	26.8453	Overweight	3	98	104	0.942308
>=53		F	1	Employed	1	1000000	Urban	3	Moslem	4	Tertiary	4	Married	2	Never	2	Former	2	No	No		No	OA	OA	2	4	No	_	> 3times weekly	130	78	110	70	115	76	118.333	74.6667	NO	Normotensive	1		63	169	22.0581	Normal weight	1	83.5	102	0.818627
>=53		F	1	Unemployed	2	_	Urban	3	Anglican	1	Primary	2	Widowed	4	Never	2	Never	3	Yes	No		Yes	RA	RA	4	2 years	Yes	2 years	1-2 times monthly	130	68	125	90	122	60	125.667	72.6667	YES	Known	0	Controlled	53	153	22.6409	Normal weight	1	77.5	96	0.807292
>53		F	1	Unemployed	2	_	Urban	3	Moslem	4	Secondary	3	Single	3	Never	2	Never	3	No	No		No	RA	RA	4	7	Yes	_	_	132	94	126	88	118	70	125.333	84	NO	Normotensive	1		59	161.6	22.5928	Normal weight	1	68	87	0.781609
>=53		M	2	Unemployed	2	150000	Peri-urban	1	Catholic	3	Tertiary	4	Married	2	Former	1	Former	2	No	No		No	RA	RA	4	10 yeARS	Yes	_	_	136	82	128	80	130	80	131.333	80.6667	NO	Normotensive	1		80	168.1	28.311	Overweight	3	69	96	0.71875
>53		F	1	Unemployed	2	300000	Peri-urban	1	Moslem	4	Primary	2	Married	2	Never	2	Never	3	Yes	No		Yes	RA	RA	4	48	Yes	72	1-2 times monthly	172	112	172	108	172	108	172	109.333	YES	Known	0	Uncontrolled	99	164.6	36.5406	Obese	2	85	105	0.809524
>53		F	1	Unemployed	2	_	Peri-urban	1	Moslem	4	No formal education	1	Widowed	4	Never	2	Never	3	Yes	No		No	RA	RA	4	13 years	No	_	No exercise	_	_	120	80	115	60	117.5	70	NO	Normotensive	1		90	164	33.4622	Obese	2	105.5	117	0.901709
>=53		F	1	Unemployed	2	_	Rural	2	Anglican	1	Primary	2	Married	2	Never	2	Never	3	No	No		No	RA	RA	4	5 years	Yes	_	No exercise	160	90	162	90	158	82	160	87.3333	YES	Undiagnosed	3		105	158	42.0606	Obese	2	109	121	0.900826
>=53		F	1	Employed	1	100000	Urban	3	Catholic	3	Secondary	3	Widowed	4	Never	2	Never	3	Yes	Yes		No	RA	RA	4	12	Yes	_	1-2 times weekly	124	84	120	60	128	78	124	74	NO	Normotensive	1		51	155	21.2279	Normal weight	1	81	92.5	0.875676
>=53		F	1	Employed	1	300000	urban	3	Born Again	2	Secondary	3	Single	3	Never	2	Former	2	Yes	No		Yes	RA	RA	4	3 years	No	7 years	> 3times weekly	132	74	122	72	124	76	126	74	YES	Known	0	Controlled	74	160	28.9062	Overweight	3	87	104	0.836538
>53		F	1	Employed	1	300000	urban	3	Catholic	3	Secondary	3	Single	3	Never	2	Never	3	Yes	No		No	SLE	SLE	8	2 years	Yes	_	1-2 times weekly	120	90	108	74	112	80	113.333	81.3333	NO	Normotensive	1		65	161.2	25.014	Overweight	3	85	105	0.809524
>=53		M	2	Employed	1	500000	urban	3	Moslem	4	Secondary	3	Married	2	Never	2	Never	3	No	No		No	OA	OA	2	13	No	_	1-2 times weekly	158	98	139	80	138	78	145	85.3333	YES	Undiagnosed	3		55	154.3	23.101	Normal weight	1	83	99	0.838384
>=53		F	1	Unemployed	2	_	Urban	3	Anglican	1	Primary	2	Widowed	4	Never	2	Never	3	No	No		Yes	OA	OA	2	5 years	No	5 years	> 3times weekly	182	102	160	98	155	89	165.667	96.3333	YES	Known	0	Uncontrolled	112	149.5	50.1113	Obese	2	139.5	136	1.02574
>53		F	1	Unemployed	2	150000	Urban	3	Anglican	1	Primary	2	Married	2	Never	2	Never	3	No	No		No	RA	RA	4	10	Yes		> 3times weekly	110	67	121	78	124	68	118.333	71	NO	Normotensive	1		87	170	30.1038	Obese	2	120	132	0.909091
>53		F	1	Unemployed	2	350000	Peri-urban	1	Anglican	1	Primary	2	Married	2	Never	2	Never	3	No	No		No	RA	RA	4	36	Yes		> 3times weekly	118	87	115	58	120	65	117.667	70	NO	Normotensive	1		67	165.2	24.5502	Normal weight	1	91.4	105.3	0.867996
>=53		F	1	Employed	1	200000	Urban	3	Catholic	3	Secondary	3	Married	2	Never	2	Never	3	Yes	No		No	RA	RA	4	24	Yes		1-2 times weekly	164	76	156	79	145	71	155	75.3333	YES	Undiagnosed	3		93	156.6	37.9227	Obese	2	120.6	134.8	0.894659
>53		M	2	Employed	1	100000	Urban	3	SDA	5	No formal education	1	Single	3	Never	2	Never	3	No	No		No	OA	OA	2	30	Yes		No exercise	148	81	142	84	144	84	144.667	83	YES	Undiagnosed	3		83	170.4	28.585	Overweight	3	103.5	121.2	0.85396
>=53		F	1	Employed	1	500000	Urban	3	Catholic	3	Tertiary	4	Widowed	4	Never	2	Never	3	No	No		Yes	RA	RA	4	12	No	12	1-2 times weekly	125	94	127	96	125	69	125.667	86.3333	YES	Known	0	Controlled	67	157.4	27.0437	Overweight	3	98.7	132.5	0.744906
>53		F	1	Employed	1	250000	Urban	3	Catholic	3	Secondary	3	Married	2	Never	2	Never	3	No	No		No	SLE	SLE	8	8	No		> 3times weekly	140	69	144	75	138	68	140.667	70.6667	YES	Undiagnosed	3		58	148.7	26.2305	Overweight	3	78.5	92.1	0.852334
>53		F	1	Unemployed	2	100000	Peri-urban	1	Moslem	4	Primary	2	Divorced	1	Never	2	Never	3	No	No		No	RA	RA	4	7	Yes		No exercise	138	77	140	62	142	75	140	71.3333	YES	Undiagnosed	3		63	165.8	22.9177	Normal weight	1	83.6	102.3	0.817204
>53		F	1	Employed	1	400000	Urban	3	Anglican	1	Secondary	3	Married	2	Never	2	Never	3	Yes	No		No	OA	OA	2	18	No		No exercise	122	90	124	69	128	85	124.667	81.3333	NO	Normotensive	1		81	170	28.0277	Overweight	3	94.4	108.6	0.869245
>=53		M	2	Employed	1	200000	Urban	3	Catholic	3	Primary	2	Widowed	4	Never	2	Never	3	No	No		No	RA	RA	4	12	No		1-2 times weekly	114	88	120	70	104	84	112.667	80.6667	NO	Normotensive	1		74	169.5	25.7568	Overweight	3	90.4	113.5	0.796476
>=53		F	1	Unemployed	2	_	Urban	3	Moslem	4	Tertiary	4	Single	3	Never	2	Never	3	No	No		No	RA	RA	4	12	Yes	_	1-2 times weekly	145	90	146	90	148	98	146.333	92.6667	YES	Undiagnosed	3		71	157	28.8044	Overweight	3	103	108	0.953704
>53		F	1	Employed	1	250000	Urban	3	Catholic	3	Primary	2	Divorced	1	Never	2	Former	2	Yes	No		Yes	RA	RA	4	12	No	2yrs	≥3 times weekly	114	88	121	94	118	96	117.667	92.6667	YES	Known	0	Uncontrolled	64	165.7	23.3096	Normal weight	1	88	101	0.871287
>=53		F	1	Unemployed	2	_	Peri-urban	1	Catholic	3	Secondary	3	Single	3	Never	2	Never	3	Yes	No		No	RA	RA	4	192	Yes	_	1-2 times weekly	130	80	120	79	118	78	122.667	79	NO	Normotensive	1		55	155.5	22.7458	Normal weight	1	85	99	0.858586
>53		F	1	Employed	1	100000	Urban	3	Catholic	3	Secondary	3	Divorced	1	Never	2	Current	1	Yes	No		No	RA	RA	4	24	No	_	No exercise	110	80	118	88	120	78	116	82	NO	Normotensive	1		70	163	26.3465	Overweight	3	33	41	0.804878
>=53		F	1	Employed	1	_	Urban	3	Anglican	1	Tertiary	4	Widowed	4	Never	2	Current	1	Yes	No		Yes	OA	OA	2	36	No	15yrs	≥3 times weekly	110	84	112	80	109	82	110.333	82	YES	Known	0	Controlled	114	173.5	37.8709	Obese	2	113	128	0.882812
>=53		F	1	Unemployed	2	_	Urban	3	Anglican	1	Tertiary	4	Single	3	Never	2	Current	1	Yes	No		Yes	RA	RA	4	96	No	9yrs	No exercise	130	80	118	80	122	78	123.333	79.3333	YES	Known	0	Controlled	75	153	32.039	Obese	2	42	50	0.84
>53		F	1	Unemployed	2	_	Urban	3	Moslem	4	Secondary	3	Married	2	Never	2	Never	3	No	No		No	RA	RA	4	24	No	_	No exercise	138	90	138	88	136	88	137.333	88.6667	NO	Normotensive	1		63	159.1	24.8886	Normal weight	1	79	94	0.840426
>53		F	1	Unemployed	2	_	Peri-urban	1	Born again	2	Secondary	3	Single	3	Never	2	Never	3	Yes	No		No	RA	RA	4	1	Yes	_	No exercise	110	78	112	78	109	76	110.333	77.3333	NO	Normotensive	1		46	157.2	18.6146	Normal weight	1	65	87.5	0.742857
>=53		F	1	Unemployed	2	_	Peri-urban	1	Anglican	1	Primary	2	Widowed	4	Never	2	Current	1	Yes	No		Yes	RA	RA	4	132	Yes	15yrs	≥3 times weekly	180	100	182	100	178	88	180	96	YES	Known	0	Uncontrolled	85	158	34.049	Obese	2	42	49	0.857143
>=53		M	2	Unemployed	2	_	Urban	3	Moslem	4	Tertiary	4	Married	2	Never	2	Never	3	Yes	No		Yes	Gout	Gout	1	240	No	8yrs	≥3 times weekly	130	82	158	90	158	86	148.667	86	YES	Known	0	Uncontrolled	87	171.9	29.442	Overweight	3	114	115	0.991304
>=53		F	1	Employed	1	400000	Urban	3	Catholic	3	Secondary	3	Widowed	4	Never	2	Current	1	Yes	No		Yes	Gout	Gout	1	12	No	25yrs	No exercise	168	110	150	105	_	_	159	107.5	YES	Known	0	Uncontrolled	84	164.2	31.1554	Obese	2	83.4	115.2	0.723958
>=53		F	1	Employed	1	500000	Urban	3	Catholic	3	Primary	2	Divorced	1	Never	2	Former	2	No	No		Yes	RA	RA	4	240	Yes	7yrs	≥3 tImes weekly	184	109	168	100	164	98	172	102.333	YES	Known	0	Uncontrolled	75	145.8	35.2814	Obese	2	105	116	0.905172
>53		F	1	Unemployed	2	_	Urban	3	Catholic	3	Tertiary	4	Married	2	Never	2	Never	3	Yes	No		No	RA	RA	4	60	Yes	_	≥3 times weekly	120	72	116	72	119	70	118.333	71.3333	NO	Normotensive	1		61	164.5	22.5423	Normal weight	1	35	48	0.729167
>53		F	1	Employed	1	300000	Urban	3	Anglican	1	Tertiary	4	Single	3	Never	2	Never	3	Yes	No		No	RA	RA	4	96	Yes	_	≥3 TImes weekly	106	72	102	76	_	_	104	74	NO	Normotensive	1		53	152.3	22.8495	Normal weight	1	28.5	32.5	0.876923
>53		F	1	Unemployed	2	_	Peri-urban	1	Anglican	1	Secondary	3	Single	3	Never	2	Never	3	Yes	No		Yes	RA	RA	4	144	No	4yrs	No exercise	91	60	100	70	102	72	97.6667	67.3333	YES	Known	0	Controlled	69	163	25.9701	Overweight	3	101.5	115	0.882609
>53		F	1	Unemployed	2	_	Urban	3	Moslem	4	Secondary	3	Divorced	1	Never	2	Never	3	No	No		Yes	RA	RA	4	252	Yes	21yrs	No exercise	152	98	142	82	_	_	147	60	YES	Known	0	Uncontrolled	91	170	31.4879	Obese	2	114	129	0.883721
>=53		M	2	Employed	1	300000	Urban	3	Catholic	3	Primary	2	Married	2	Never	2	Former	2	No	No		No	RA	RA	4	24	Yes	_	1-2 times weekly	152	92	152	94	150	92	151.333	92.6667	YES	Undiagnosed	3		91	157.5	36.6843	Obese	2	103	112	0.919643
>53		M	2	Employed	1	500000	Urban	3	Anglican	1	Secondary	3	Married	2	Former	1	Never	3	No	No		Yes	Gout	Gout	1	36	Yes	6 months	≥ 3 times weekly	142	110	134	106	138	108	138	108	YES	Known	0	Uncontrolled	81	168	28.699	Overweight	3	104.5	128.7	0.811966
>=53		F	1	Employed	1	100000	Urban	3	Born again	2	Primary	2	Married	2	Never	2	Never	3	Yes	No		Yes	RA	RA	4	_	No	_	≥3 Times weekly	140	104	149	98	142	101	143.667	101	YES	Known	0	Uncontrolled	72	164	26.7698	Overweight	3	113.5	126	0.900794
>53		F	1	Employed	1	480000	Urban	3	Catholic	3	Primary	2	Divorced	1	Never	2	Never	3	Yes	No		Yes	RA	RA	4	204	No	21yrs	≥3 Times weekly	118	82	132	80	128	82	126	81.3333	YES	Known	0	Controlled	80	165	29.3848	Overweight	3	102	119	0.857143
